# Supplementary material for: The utility of clusters and a Hungarian clustering algorithm
Source: PLoS One. 2021 Aug 4;16(8):e0255174. doi: 10.1371/journal.pone.0255174 (PMC8336801; doi:10.1371/journal.pone.0255174)
Supplement: S1 Datasets — (ZIP) [file pone.0255174.s001.zip]

Archive with 7 entries (4 files):
- Datasets/
- Datasets/Galaxy Dataset.dat
- __MACOSX/
- __MACOSX/Datasets/
- __MACOSX/Datasets/._Galaxy Dataset.dat
- Datasets/Rats
- Datasets/USArrest
