# Supplementary material for: The utility of clusters and a Hungarian clustering algorithm
Source: PLoS One. 2021 Aug 4;16(8):e0255174. doi: 10.1371/journal.pone.0255174 (PMC8336801; doi:10.1371/journal.pone.0255174)
Supplement: S1 Datasets — (ZIP) [file pone.0255174.s001.zip › Datasets/Galaxy Dataset.dat]

    9.1720
    9.3500
    9.4830
    9.5580
    9.7750
   10.2270
   10.4060
   16.0840
   16.1700
   18.4190
   18.5520
   18.6000
   18.9270
   19.0520
   19.0700
   19.3300
   19.3430
   19.3490
   19.4400
   19.4730
   19.5290
   19.5410
   19.5470
   19.6630
   19.8460
   19.8560
   19.8630
   19.9140
   19.9180
   19.9730
   19.9890
   20.1660
   20.1750
   20.1790
   20.1960
   20.2150
   20.2210
   20.4150
   20.6290
   20.7950
   20.8210
   20.8460
   20.8750
   20.9860
   21.1370
   21.4920
   21.7010
   21.8140
   21.9210
   21.9600
   22.1850
   22.2090
   22.2420
   22.2490
   22.3140
   22.3740
   22.4950
   22.7460
   22.7470
   22.8880
   22.9140
   23.2060
   23.2410
   23.2630
   23.4840
   23.5380
   23.5420
   23.6660
   23.7060
   23.7110
   24.1290
   24.2850
   24.2890
   24.3660
   24.7170
   24.9900
   25.6330
   26.6900
   26.9950
   32.0650
   32.7890
   34.2790
