# Supplementary material for: The utility of clusters and a Hungarian clustering algorithm
Source: PLoS One. 2021 Aug 4;16(8):e0255174. doi: 10.1371/journal.pone.0255174 (PMC8336801; doi:10.1371/journal.pone.0255174)
Supplement: S1 Datasets — (ZIP) [file pone.0255174.s001.zip › Datasets/Rats]

"litter" "rx" "time" "status" "sex"
"1" 1 1 101 0 "f"
"2" 1 0 49 1 "f"
"3" 1 0 104 0 "f"
"4" 2 1 91 0 "m"
"5" 2 0 104 0 "m"
"6" 2 0 102 0 "m"
"7" 3 1 104 0 "f"
"8" 3 0 102 0 "f"
"9" 3 0 104 0 "f"
"10" 4 1 91 0 "m"
"11" 4 0 104 0 "m"
"12" 4 0 102 0 "m"
"13" 5 1 104 0 "f"
"14" 5 0 104 0 "f"
"15" 5 0 104 0 "f"
"16" 6 1 98 0 "m"
"17" 6 0 62 0 "m"
"18" 6 0 77 0 "m"
"19" 7 1 77 0 "f"
"20" 7 0 97 0 "f"
"21" 7 0 79 0 "f"
"22" 8 1 91 0 "m"
"23" 8 0 98 0 "m"
"24" 8 0 76 0 "m"
"25" 9 1 89 0 "f"
"26" 9 0 104 0 "f"
"27" 9 0 104 0 "f"
"28" 10 1 104 0 "m"
"29" 10 0 104 0 "m"
"30" 10 0 98 0 "m"
"31" 11 1 88 1 "f"
"32" 11 0 96 1 "f"
"33" 11 0 104 0 "f"
"34" 12 1 96 0 "m"
"35" 12 0 71 0 "m"
"36" 12 0 91 0 "m"
"37" 13 1 104 1 "f"
"38" 13 0 94 0 "f"
"39" 13 0 77 1 "f"
"40" 14 1 79 0 "m"
"41" 14 0 104 0 "m"
"42" 14 0 99 0 "m"
"43" 15 1 96 1 "f"
"44" 15 0 104 0 "f"
"45" 15 0 104 0 "f"
"46" 16 1 61 0 "m"
"47" 16 0 88 0 "m"
"48" 16 0 85 0 "m"
"49" 17 1 82 0 "f"
"50" 17 0 77 0 "f"
"51" 17 0 104 0 "f"
"52" 18 1 63 0 "m"
"53" 18 0 104 0 "m"
"54" 18 0 102 0 "m"
"55" 19 1 70 1 "f"
"56" 19 0 104 0 "f"
"57" 19 0 77 0 "f"
"58" 20 1 104 0 "m"
"59" 20 0 104 0 "m"
"60" 20 0 102 0 "m"
"61" 21 1 89 1 "f"
"62" 21 0 91 0 "f"
"63" 21 0 90 0 "f"
"64" 22 1 104 0 "m"
"65" 22 0 80 0 "m"
"66" 22 0 92 0 "m"
"67" 23 1 91 0 "f"
"68" 23 0 70 0 "f"
"69" 23 0 92 0 "f"
"70" 24 1 104 0 "m"
"71" 24 0 104 0 "m"
"72" 24 0 101 0 "m"
"73" 25 1 39 1 "f"
"74" 25 0 45 0 "f"
"75" 25 0 50 1 "f"
"76" 26 1 104 0 "m"
"77" 26 0 53 0 "m"
"78" 26 0 102 0 "m"
"79" 27 1 103 1 "f"
"80" 27 0 69 0 "f"
"81" 27 0 91 0 "f"
"82" 28 1 65 0 "m"
"83" 28 0 104 0 "m"
"84" 28 0 91 0 "m"
"85" 29 1 93 0 "f"
"86" 29 0 104 0 "f"
"87" 29 0 103 0 "f"
"88" 30 1 86 0 "m"
"89" 30 0 104 0 "m"
"90" 30 0 75 0 "m"
"91" 31 1 85 0 "f"
"92" 31 0 72 0 "f"
"93" 31 0 104 0 "f"
"94" 32 1 104 0 "m"
"95" 32 0 100 0 "m"
"96" 32 0 102 0 "m"
"97" 33 1 104 0 "f"
"98" 33 0 63 0 "f"
"99" 33 0 104 0 "f"
"100" 34 1 95 0 "m"
"101" 34 0 104 0 "m"
"102" 34 0 95 0 "m"
"103" 35 1 104 0 "f"
"104" 35 0 104 0 "f"
"105" 35 0 74 0 "f"
"106" 36 1 104 0 "m"
"107" 36 0 104 0 "m"
"108" 36 0 102 0 "m"
"109" 37 1 81 0 "f"
"110" 37 0 104 0 "f"
"111" 37 0 69 0 "f"
"112" 38 1 104 0 "m"
"113" 38 0 93 0 "m"
"114" 38 0 80 0 "m"
"115" 39 1 67 1 "f"
"116" 39 0 104 0 "f"
"117" 39 0 68 1 "f"
"118" 40 1 92 0 "m"
"119" 40 0 98 0 "m"
"120" 40 0 83 0 "m"
"121" 41 1 104 0 "f"
"122" 41 0 104 0 "f"
"123" 41 0 104 0 "f"
"124" 42 1 104 0 "m"
"125" 42 0 89 0 "m"
"126" 42 0 89 0 "m"
"127" 43 1 104 0 "f"
"128" 43 0 104 0 "f"
"129" 43 0 104 0 "f"
"130" 44 1 63 0 "m"
"131" 44 0 32 0 "m"
"132" 44 0 51 0 "m"
"133" 45 1 104 0 "f"
"134" 45 0 83 0 "f"
"135" 45 0 40 1 "f"
"136" 46 1 104 0 "m"
"137" 46 0 98 0 "m"
"138" 46 0 78 0 "m"
"139" 47 1 87 0 "f"
"140" 47 0 104 0 "f"
"141" 47 0 104 0 "f"
"142" 48 1 104 0 "m"
"143" 48 0 104 0 "m"
"144" 48 0 102 0 "m"
"145" 49 1 104 0 "f"
"146" 49 0 104 0 "f"
"147" 49 0 104 0 "f"
"148" 50 1 87 0 "m"
"149" 50 0 104 0 "m"
"150" 50 0 94 0 "m"
"151" 51 1 89 0 "f"
"152" 51 0 104 0 "f"
"153" 51 0 104 0 "f"
"154" 52 1 104 0 "m"
"155" 52 0 104 0 "m"
"156" 52 0 102 0 "m"
"157" 53 1 78 0 "f"
"158" 53 0 104 0 "f"
"159" 53 0 104 0 "f"
"160" 54 1 104 0 "m"
"161" 54 0 91 0 "m"
"162" 54 0 102 0 "m"
"163" 55 1 104 0 "f"
"164" 55 0 81 1 "f"
"165" 55 0 64 1 "f"
"166" 56 1 90 0 "m"
"167" 56 0 104 0 "m"
"168" 56 0 55 0 "m"
"169" 57 1 86 1 "f"
"170" 57 0 55 1 "f"
"171" 57 0 94 0 "f"
"172" 58 1 91 0 "m"
"173" 58 0 104 0 "m"
"174" 58 0 102 0 "m"
"175" 59 1 34 1 "f"
"176" 59 0 104 0 "f"
"177" 59 0 54 1 "f"
"178" 60 1 104 0 "m"
"179" 60 0 104 0 "m"
"180" 60 0 102 0 "m"
"181" 61 1 76 0 "f"
"182" 61 0 87 0 "f"
"183" 61 0 74 0 "f"
"184" 62 1 23 0 "m"
"185" 62 0 104 0 "m"
"186" 62 0 102 0 "m"
"187" 63 1 103 1 "f"
"188" 63 0 73 1 "f"
"189" 63 0 84 1 "f"
"190" 64 1 104 0 "m"
"191" 64 0 71 1 "m"
"192" 64 0 90 0 "m"
"193" 65 1 102 1 "f"
"194" 65 0 104 0 "f"
"195" 65 0 80 0 "f"
"196" 66 1 87 0 "m"
"197" 66 0 51 0 "m"
"198" 66 0 102 0 "m"
"199" 67 1 80 1 "f"
"200" 67 0 104 0 "f"
"201" 67 0 73 0 "f"
"202" 68 1 104 0 "m"
"203" 68 0 83 0 "m"
"204" 68 0 102 0 "m"
"205" 69 1 45 1 "f"
"206" 69 0 79 0 "f"
"207" 69 0 104 0 "f"
"208" 70 1 104 0 "m"
"209" 70 0 104 0 "m"
"210" 70 0 96 0 "m"
"211" 71 1 94 1 "f"
"212" 71 0 104 0 "f"
"213" 71 0 104 0 "f"
"214" 72 1 67 0 "m"
"215" 72 0 84 0 "m"
"216" 72 0 94 0 "m"
"217" 73 1 104 0 "f"
"218" 73 0 104 0 "f"
"219" 73 0 104 0 "f"
"220" 74 1 104 0 "m"
"221" 74 0 104 0 "m"
"222" 74 0 99 0 "m"
"223" 75 1 104 0 "f"
"224" 75 0 101 1 "f"
"225" 75 0 94 0 "f"
"226" 76 1 104 0 "m"
"227" 76 0 94 0 "m"
"228" 76 0 102 0 "m"
"229" 77 1 76 0 "f"
"230" 77 0 84 1 "f"
"231" 77 0 78 1 "f"
"232" 78 1 104 0 "m"
"233" 78 0 103 0 "m"
"234" 78 0 102 0 "m"
"235" 79 1 80 1 "f"
"236" 79 0 81 1 "f"
"237" 79 0 76 0 "f"
"238" 80 1 51 0 "m"
"239" 80 0 104 0 "m"
"240" 80 0 91 0 "m"
"241" 81 1 72 1 "f"
"242" 81 0 95 0 "f"
"243" 81 0 104 0 "f"
"244" 82 1 102 0 "m"
"245" 82 0 98 0 "m"
"246" 82 0 102 0 "m"
"247" 83 1 73 1 "f"
"248" 83 0 104 0 "f"
"249" 83 0 66 1 "f"
"250" 84 1 88 0 "m"
"251" 84 0 54 0 "m"
"252" 84 0 39 0 "m"
"253" 85 1 92 1 "f"
"254" 85 0 104 0 "f"
"255" 85 0 102 1 "f"
"256" 86 1 67 0 "m"
"257" 86 0 84 0 "m"
"258" 86 0 54 0 "m"
"259" 87 1 104 0 "f"
"260" 87 0 98 0 "f"
"261" 87 0 73 0 "f"
"262" 88 1 104 0 "m"
"263" 88 0 104 0 "m"
"264" 88 0 87 0 "m"
"265" 89 1 55 0 "f"
"266" 89 0 104 0 "f"
"267" 89 0 104 0 "f"
"268" 90 1 81 0 "m"
"269" 90 0 82 0 "m"
"270" 90 0 102 0 "m"
"271" 91 1 49 0 "f"
"272" 91 0 83 0 "f"
"273" 91 0 77 0 "f"
"274" 92 1 94 0 "m"
"275" 92 0 104 0 "m"
"276" 92 0 102 0 "m"
"277" 93 1 89 1 "f"
"278" 93 0 104 0 "f"
"279" 93 0 104 0 "f"
"280" 94 1 104 0 "m"
"281" 94 0 89 0 "m"
"282" 94 0 77 0 "m"
"283" 95 1 88 0 "f"
"284" 95 0 79 0 "f"
"285" 95 0 99 0 "f"
"286" 96 1 104 0 "m"
"287" 96 0 69 0 "m"
"288" 96 0 102 0 "m"
"289" 97 1 103 1 "f"
"290" 97 0 91 0 "f"
"291" 97 0 104 0 "f"
"292" 98 1 104 0 "m"
"293" 98 0 75 1 "m"
"294" 98 0 64 0 "m"
"295" 99 1 104 0 "f"
"296" 99 0 104 0 "f"
"297" 99 0 79 1 "f"
"298" 100 1 92 0 "m"
"299" 100 0 104 0 "m"
"300" 100 0 102 0 "m"
