# Supplementary material for: The utility of clusters and a Hungarian clustering algorithm
Source: PLoS One. 2021 Aug 4;16(8):e0255174. doi: 10.1371/journal.pone.0255174 (PMC8336801; doi:10.1371/journal.pone.0255174)
Supplement: S1 Datasets — (ZIP) [file pone.0255174.s001.zip › Datasets/USArrest]

"Murder" "Assault" "UrbanPop" "Rape"
"Alabama" 13.2 236 58 21.2
"Alaska" 10 263 48 44.5
"Arizona" 8.1 294 80 31
"Arkansas" 8.8 190 50 19.5
"California" 9 276 91 40.6
"Colorado" 7.9 204 78 38.7
"Connecticut" 3.3 110 77 11.1
"Delaware" 5.9 238 72 15.8
"Florida" 15.4 335 80 31.9
"Georgia" 17.4 211 60 25.8
"Hawaii" 5.3 46 83 20.2
"Idaho" 2.6 120 54 14.2
"Illinois" 10.4 249 83 24
"Indiana" 7.2 113 65 21
"Iowa" 2.2 56 57 11.3
"Kansas" 6 115 66 18
"Kentucky" 9.7 109 52 16.3
"Louisiana" 15.4 249 66 22.2
"Maine" 2.1 83 51 7.8
"Maryland" 11.3 300 67 27.8
"Massachusetts" 4.4 149 85 16.3
"Michigan" 12.1 255 74 35.1
"Minnesota" 2.7 72 66 14.9
"Mississippi" 16.1 259 44 17.1
"Missouri" 9 178 70 28.2
"Montana" 6 109 53 16.4
"Nebraska" 4.3 102 62 16.5
"Nevada" 12.2 252 81 46
"New Hampshire" 2.1 57 56 9.5
"New Jersey" 7.4 159 89 18.8
"New Mexico" 11.4 285 70 32.1
"New York" 11.1 254 86 26.1
"North Carolina" 13 337 45 16.1
"North Dakota" 0.8 45 44 7.3
"Ohio" 7.3 120 75 21.4
"Oklahoma" 6.6 151 68 20
"Oregon" 4.9 159 67 29.3
"Pennsylvania" 6.3 106 72 14.9
"Rhode Island" 3.4 174 87 8.3
"South Carolina" 14.4 279 48 22.5
"South Dakota" 3.8 86 45 12.8
"Tennessee" 13.2 188 59 26.9
"Texas" 12.7 201 80 25.5
"Utah" 3.2 120 80 22.9
"Vermont" 2.2 48 32 11.2
"Virginia" 8.5 156 63 20.7
"Washington" 4 145 73 26.2
"West Virginia" 5.7 81 39 9.3
"Wisconsin" 2.6 53 66 10.8
"Wyoming" 6.8 161 60 15.6
